# Supplementary material for: Fish under pressure: Examining behavioural responses of Iberian barbel under simulated hydropeaking with instream structures
Source: PLoS One. 2019 Jan 23;14(1):e0211115. doi: 10.1371/journal.pone.0211115 (PMC6343894; doi:10.1371/journal.pone.0211115)
Supplement: S1 File — (XLSX) [file pone.0211115.s004.xlsx]

## Sheet: PhysiologyData
event	event replicate	lactate (mM)	glucose (mg/dl)	weight (g)	total length (cm)
R1BF	R1	2.3	68	21	13.5
R1BF	R1	4.8	61	16	12.3
R1BF	R1	1.7	52	12	10.5
R1BF	R1	3.5	67	29	15
R1BF	R1	2.9	71	17	12.1
R1BF	R2	4.3	59	34	16
R1BF	R2	0.3	58	14	11.9
R1BF	R2	2.3	61	21	13.8
R1BF	R2	5.1	71	19	13.1
R1BF	R3	3.9	88	12	10.8
R1BF	R3	4.5	81	18	12.7
R1BF	R3	1.8	65	20	13
R1BF	R3	8.6	68	23	13.5
R1BF	R4	3.3	45	23	14
R1BF	R4	4.8	72	25	14.6
R1BF	R4	6.3	57	26	14.5
R1BF	R4	2.2	48	23	13.7
R1BF	R4	4.1	90	15	12.1
R1BF	R5	6	78	24	13.5
R1BF	R5	4.6	60	25	13
R1BF	R5	7.5	60	18	13.4
R1BF	R5	6.9	84	18	13.8
R2BF	R1	2.4	62	32	15.3
R2BF	R1	2.5	38	29	15.2
R2BF	R1	7.7	68	27	14.7
R2BF	R1	7	78	31	15.1
R2BF	R1	5.2	53	29	13.4
R2BF	R2	3	37	29	15
R2BF	R2	2	53	19	13.1
R2BF	R2	2.1	63	41	17.3
R2BF	R2	2.3	45	30	15.4
R2BF	R3	3.5	66	21	13.7
R2BF	R3	2.2	38	34	15.9
R2BF	R3	6.4	69	28	15.3
R2BF	R4	3.2	65	21	13.2
R2BF	R4	1.6	24	29	15.5
R2BF	R4	4.5	60	30	15.4
R2BF	R4	4.2	72	18	12.7
R2BF	R4	5	67	28	15.3
R2BF	R5	8.6	68	NA	16.7
R2BF	R5	4.7	70	NA	13.9
R2BF	R5	1.7	71	NA	13.1
R2BF	R5	4.2	55	NA	17
R2BF	R5	5	43	NA	12.9
R1HP	R1	1.5	64	41	17.5
R1HP	R1	2.3	79	24	14
R1HP	R1	1	54	29	14.9
R1HP	R1	1.6	47	24	13.9
R1HP	R1	2.9	74	20	13
R1HP	R2	1.3	50	20	13.2
R1HP	R2	4.1	83	21	13.6
R1HP	R2	1.9	69	19	13.6
R1HP	R2	1.6	40	33	15.5
R1HP	R2	3	63	28	15.1
R1HP	R3	1.4	22	14	14
R1HP	R3	3	67	16	11.7
R1HP	R3	1.4	34	26	13.4
R1HP	R3	7.4	62	19	11.5
R1HP	R4	3	59	19	13
R1HP	R4	4.2	65	21	13.5
R1HP	R4	3.8	81	34	16.2
R1HP	R4	3.7	61	20	12.7
R1HP	R4	6.7	80	23	13.8
R1HP	R5	1.8	32	18	12.5
R1HP	R5	6.7	64	14	12.4
R1HP	R5	5.4	42	21	13.4
R1HP	R5	11.3	75	26	14
R2HP	R1	2.5	44	31	15.8
R2HP	R1	5.3	48	24	14.1
R2HP	R1	4.4	43	20	13.5
R2HP	R1	9.9	80	51	18.2
R2HP	R1	5.3	41	22	14.3
R2HP	R2	2.4	45	18.2	13.4
R2HP	R2	5.8	53	19.6	16
R2HP	R2	5.5	54	38	16.8
R2HP	R2	5.9	70	46.3	18.3
R2HP	R2	4.7	53	40	16.6
R2HP	R3	1.5	48	NA	17
R2HP	R3	4.3	49	NA	17.8
R2HP	R3	7.1	61	NA	13
R2HP	R3	2.4	43	NA	15.6
R2HP	R3	3.9	68	NA	14.3
R2HP	R4	2.7	56	NA	15.3
R2HP	R4	2	39	NA	14.1
R2HP	R4	4.5	77	NA	18.6
R2HP	R4	7.4	48	NA	14.3
R2HP	R4	8.5	44	NA	15
R2HP	R5	1.3	44	NA	13.4
R2HP	R5	4.2	59	NA	13.8
R2HP	R5	9.3	80	NA	16.6
R2HP	R5	8.8	53	NA	15.7
R2HP	R5	6.9	81	NA	14.1
R0HP	R1	3.2	53	26	13.9
R0HP	R1	1.4	41	28	13.9
R0HP	R1	4.9	89	32	14.2
R0HP	R1	1.9	42	16	12.1
R0HP	R1	2.3	28	18	12.9
R0HP	R2	3.6	77	18	12.8
R0HP	R2	4.9	86	18	12.7
R0HP	R2	1.8	61	29	14.7
R0HP	R2	3.2	75	20	13.1
R0HP	R2	2.1	27	18	12.5
R0HP	R3	3.7	17	16	13.1
R0HP	R3	1	37	27	14.4
R0HP	R3	2.4	20	29	14.5
R0HP	R3	1.7	51	36	15.8
R0HP	R3	2.9	68	41	15.7
R0HP	R4	0.8	33	35	16
R0HP	R4	6	62	26	14.5
R0HP	R4	0.8	23	16	12.1
R0HP	R4	1.8	60	34	15.5
R0HP	R4	5.5	62	36	16.1
R0HP	R5	1.3	29	20	12.9
R0HP	R5	2.4	65	28	15.1
R0HP	R5	2.7	65	19	13.5
R0HP	R5	4.7	53	24	14.4
R0HP	R5	0.5	12	15	12.3

## Sheet: InstreamStructureUseData
event	event replicate replicate	time	Iref	Gref	Imiddle	Gmiddle	Iwall	Gwall
R1BF	R1	T1	7	5	1	4	2	10
R1BF	R1	T2	6	18	0	8	3	17
R1BF	R1	T3	5	24	2	11	9	25
R1BF	R1	T4	2	21	1	8	1	14
R1BF	R2	T1	3	24	1	11	4	28
R1BF	R2	T2	10	28	1	13	11	27
R1BF	R2	T3	5	16	2	16	7	30
R1BF	R2	T4	11	15	6	17	15	19
R1BF	R3	T1	4	20	3	11	10	26
R1BF	R3	T2	9	29	1	14	1	21
R1BF	R3	T3	4	16	0	12	11	28
R1BF	R3	T4	3	15	1	14	9	14
R1BF	R4	T1	1	15	7	14	6	33
R1BF	R4	T2	2	12	4	20	13	23
R1BF	R4	T3	0	12	5	23	9	25
R1BF	R4	T4	4	7	0	14	5	34
R1BF	R5	T1	3	18	2	19	7	29
R1BF	R5	T2	2	8	2	11	8	27
R1BF	R5	T3	4	8	0	13	10	30
R1BF	R5	T4	2	14	2	12	5	14
R1HP	R1	T1	1	2	0	0	0	0
R1HP	R1	T2	4	3	0	1	1	0
R1HP	R1	T3	16	4	6	4	19	0
R1HP	R1	T4	24	0	5	4	20	0
R1HP	R2	T1	7	31	6	8	16	14
R1HP	R2	T2	10	22	9	13	14	26
R1HP	R2	T3	14	14	1	23	8	24
R1HP	R2	T4	8	18	7	23	10	26
R1HP	R3	T1	24	17	9	10	20	10
R1HP	R3	T2	8	16	4	13	4	9
R1HP	R3	T3	18	16	1	9	11	10
R1HP	R3	T4	12	21	2	13	8	17
R1HP	R4	T1	10	8	5	9	17	10
R1HP	R4	T2	18	27	11	15	34	23
R1HP	R4	T3	24	16	7	17	21	16
R1HP	R4	T4	20	26	6	16	24	27
R1HP	R5	T1	4	22	0	9	12	8
R1HP	R5	T2	4	16	0	0	6	6
R1HP	R5	T3	0	2	3	4	7	4
R1HP	R5	T4	1	3	2	3	6	11
R2BF	R1	T1	3	6	1	6	4	17
R2BF	R1	T2	1	10	0	4	6	15
R2BF	R1	T3	0	8	0	3	2	5
R2BF	R1	T4	0	7	0	1	4	20
R2BF	R2	T1	8	16	1	11	8	9
R2BF	R2	T2	12	12	4	16	2	9
R2BF	R2	T3	6	11	4	6	29	19
R2BF	R2	T4	5	1	1	7	5	10
R2BF	R3	T1	3	9	0	8	9	21
R2BF	R3	T2	1	2	0	15	2	20
R2BF	R3	T3	1	1	0	0	0	3
R2BF	R3	T4	6	4	2	6	0	6
R2BF	R4	T1	2	5	0	0	2	5
R2BF	R4	T2	2	6	1	7	3	9
R2BF	R4	T3	1	4	0	4	0	2
R2BF	R4	T4	3	7	0	4	3	1
R2BF	R5	T1	5	5	4	14	9	19
R2BF	R5	T2	5	10	6	22	22	16
R2BF	R5	T3	5	6	6	11	16	23
R2BF	R5	T4	0	3	1	2	3	2
R2HP	R1	T1	4	5	4	5	4	3
R2HP	R1	T2	24	25	2	12	4	22
R2HP	R1	T3	7	4	2	1	6	5
R2HP	R1	T4	8	17	7	11	22	19
R2HP	R2	T1	16	10	4	2	21	16
R2HP	R2	T2	12	13	3	8	29	28
R2HP	R2	T3	17	13	4	16	22	25
R2HP	R2	T4	9	8	10	15	16	38
R2HP	R3	T1	23	11	5	11	18	10
R2HP	R3	T2	8	13	2	7	6	12
R2HP	R3	T3	10	4	2	6	15	16
R2HP	R3	T4	8	4	8	7	11	11
R2HP	R4	T1	17	3	4	1	7	7
R2HP	R4	T2	5	7	0	4	12	16
R2HP	R4	T3	8	11	17	20	25	33
R2HP	R4	T4	2	11	3	15	15	20
R2HP	R5	T1	12	12	7	3	25	7
R2HP	R5	T2	42	20	19	12	15	15
R2HP	R5	T3	16	10	10	3	24	12
R2HP	R5	T4	20	12	10	9	29	13

## Sheet: SwimmingActivityFlumeData
event	replicate	time	isprint	gsprint	idrift	gdrift
R1BF	R1	T1	4	7	10	7
R1BF	R1	T2	7	9	3	7
R1BF	R1	T3	4	14	7	8
R1BF	R1	T4	2	8	3	10
R1BF	R2	T1	2	9	6	12
R1BF	R2	T2	6	15	5	4
R1BF	R2	T3	4	10	4	21
R1BF	R2	T4	9	12	12	15
R1BF	R3	T1	13	15	4	11
R1BF	R3	T2	11	17	1	10
R1BF	R3	T3	16	18	11	13
R1BF	R3	T4	18	20	10	9
R1BF	R4	T1	7	13	3	4
R1BF	R4	T2	4	23	1	4
R1BF	R4	T3	2	32	4	5
R1BF	R4	T4	5	19	9	12
R1BF	R5	T1	13	24	2	17
R1BF	R5	T2	7	14	8	12
R1BF	R5	T3	2	15	5	16
R1BF	R5	T4	5	13	3	12
R1HP	R1	T1	1	1	19	9
R1HP	R1	T2	6	2	14	7
R1HP	R1	T3	28	1	22	13
R1HP	R1	T4	34	5	31	8
R1HP	R2	T1	18	12	14	24
R1HP	R2	T2	12	14	7	19
R1HP	R2	T3	12	20	6	27
R1HP	R2	T4	14	24	16	21
R1HP	R3	T1	21	17	17	27
R1HP	R3	T2	5	12	8	17
R1HP	R3	T3	13	16	16	10
R1HP	R3	T4	14	18	8	23
R1HP	R4	T1	16	6	30	16
R1HP	R4	T2	14	13	18	25
R1HP	R4	T3	23	22	16	28
R1HP	R4	T4	13	19	17	18
R1HP	R5	T1	13	20	8	11
R1HP	R5	T2	14	18	13	21
R1HP	R5	T3	16	18	15	15
R1HP	R5	T4	18	19	22	17
R2BF	R1	T1	7	8	4	8
R2BF	R1	T2	2	5	6	7
R2BF	R1	T3	2	3	4	2
R2BF	R1	T4	3	7	7	2
R2BF	R2	T1	7	4	4	4
R2BF	R2	T2	10	11	5	5
R2BF	R2	T3	10	5	15	5
R2BF	R2	T4	6	7	3	1
R2BF	R3	T1	3	2	3	3
R2BF	R3	T2	2	9	0	7
R2BF	R3	T3	2	3	0	1
R2BF	R3	T4	2	9	0	6
R2BF	R4	T1	6	2	2	9
R2BF	R4	T2	6	10	8	14
R2BF	R4	T3	12	6	0	0
R2BF	R4	T4	5	8	1	5
R2BF	R5	T1	0	0	7	4
R2BF	R5	T2	9	8	6	8
R2BF	R5	T3	4	3	8	11
R2BF	R5	T4	0	1	6	5
R2HP	R1	T1	0	0	14	8
R2HP	R1	T1	0	12	8	11
R2HP	R1	T1	2	0	8	3
R2HP	R1	T1	1	5	7	9
R2HP	R2	T1	3	0	13	2
R2HP	R2	T2	14	5	6	13
R2HP	R2	T3	8	10	10	19
R2HP	R2	T4	10	9	9	32
R2HP	R3	T1	3	8	13	12
R2HP	R3	T2	1	6	4	7
R2HP	R3	T3	5	8	18	14
R2HP	R3	T4	7	2	16	13
R2HP	R4	T1	10	3	7	4
R2HP	R4	T2	8	8	5	11
R2HP	R4	T3	5	11	8	20
R2HP	R4	T4	10	3	7	4
R2HP	R5	T1	3	1	18	1
R2HP	R5	T2	9	8	16	10
R2HP	R5	T3	11	3	22	5
R2HP	R5	T4	6	1	16	8
R0HP	R1	T1	9	8	9	7
R0HP	R1	T2	12	21	8	22
R0HP	R1	T3	10	16	20	17
R0HP	R1	T4	17	18	9	8
R0HP	R2	T1	18	42	14	31
R0HP	R2	T2	20	39	24	30
R0HP	R2	T3	10	24	11	19
R0HP	R2	T4	16	25	13	29
R0HP	R3	T1	4	1	9	2
R0HP	R3	T2	13	8	24	9
R0HP	R3	T3	24	13	12	19
R0HP	R3	T4	22	28	21	21
R0HP	R4	T1	10	1	11	3
R0HP	R4	T2	15	6	21	13
R0HP	R4	T3	26	10	40	19
R0HP	R4	T4	20	14	27	25
R0HP	R5	T1	2	6	17	26
R0HP	R5	T2	18	14	25	30
R0HP	R5	T3	17	18	34	30
R0HP	R5	T4	30	25	31	39
