# Supplementary material for: Fish under pressure: Examining behavioural responses of Iberian barbel under simulated hydropeaking with instream structures
Source: PLoS One. 2019 Jan 23;14(1):e0211115. doi: 10.1371/journal.pone.0211115 (PMC6343894; doi:10.1371/journal.pone.0211115)
Supplement: S2 File — (XLSX) [file pone.0211115.s005.xlsx]

## Sheet: R1BF
X	Y	Mean Pressure	Mean Fluctuations	Asymetry
1.02	0.6125	42.1843	14.3812	14276.9
1.02	0.4375	9.32406	2.87078	9748.87
1.02	0.2625	7.69376	2.2097	9821.14
1.02	0.0875	42.585	19.3828	14084.8
1.32	0.6125	36.259	11.5333	9789.2
1.32	0.4375	5.7025	14.3972	10811
1.32	0.2625	21.6272	26.4249	11270.5
1.32	0.0875	54.9031	8.68703	4411.85
1.62	0.6125	19.8062	8.98318	10490.4
1.62	0.4375	17.9555	19.9797	8194.66
1.62	0.0875	22.8183	7.53738	9463.17
1.92	0.6125	17.501	9.65981	11397.2
1.92	0.4375	4.59746	19.4303	8306.88
1.92	0.2625	11.3213	17.2726	13672
1.92	0.0875	27.5882	10.0784	8429.83
3.02	0.6125	16.2756	18.6683	15970.7
3.02	0.4375	7.9732	17.4929	10306.5
3.02	0.2625	56.7319	10.4797	13172.4
3.02	0.0875	36.7594	10.0985	7706.19
3.32	0.6125	12.8078	3.40629	13301.3
3.32	0.4375	10.1704	3.18079	10402.6
3.32	0.2625	50.9686	11.1374	14026.3
3.32	0.0875	30.0963	8.91261	9892.43
3.62	0.6125	28.7435	8.84467	11222.6
3.62	0.2625	8.14288	12.6138	17512.6
3.62	0.0875	15.5843	3.64552	9677.16
3.92	0.6125	35.9396	14.2632	12361.5
3.92	0.4375	10.8229	3.00529	10328.6
3.92	0.2625	10.3946	8.5507	11378
3.92	0.0875	13.8202	3.62766	9308.39
5.02	0.6125	36.1812	4.57862	10557.8
5.02	0.4375	22.3522	19.6848	13259.6
5.02	0.2625	10.7571	2.87383	9773.36
5.02	0.0875	36.4874	13.1721	11109.7
5.32	0.6125	24.7694	2.26909	10302.5
5.32	0.4375	10.2035	10.2999	11434.3
5.32	0.2625	10.1493	1.71738	9575.9
5.32	0.0875	45.2755	2.711	8954.24
5.62	0.6125	20.6807	2.87773	10581.1
5.62	0.4375	67.0416	4.95406	7367.56
5.62	0.0875	15.3337	1.97158	9537.41
5.92	0.6125	20.7668	2.31738	10352.6
5.92	0.4375	21.3264	2.77473	9774.6
5.92	0.2625	17.9462	2.34421	9850.52
5.92	0.0875	15.2788	2.28838	9028.02

## Sheet: R1HF
X	Y	Mean Pressure	Mean Fluctuations	Asymetry
1.02	0.6125	115.72	24.9057	11553
1.02	0.4375	71.3006	43.3935	19040.6
1.02	0.2625	74.7704	52.5747	12780.6
1.02	0.0875	88.3534	54.4954	66644.5
1.32	0.6125	115.501	27.4254	18400.6
1.32	0.4375	12.9469	35.5038	10223.5
1.32	0.2625	55.5925	41.2245	14403
1.32	0.0875	219.927	32.5715	40316.9
1.62	0.6125	72.1008	22.6595	13737.3
1.62	0.4375	90.3519	27.0704	18889.8
1.62	0.0875	88.1381	15.2117	13765.9
1.92	0.6125	58.2116	19.5087	11578.1
1.92	0.4375	83.2527	30.8896	12588
1.92	0.2625	91.6595	21.8705	8348.04
1.92	0.0875	97.1896	16.533	11541.2
3.02	0.6125	10.1052	44.1496	18592.4
3.02	0.4375	90.5603	52.8134	15456.9
3.02	0.2625	134.286	33.2085	23942.8
3.02	0.0875	115.171	21.5511	10259.5
3.32	0.6125	21.4177	6.52014	9564.83
3.32	0.4375	38.0221	40.0006	14631.1
3.32	0.2625	158.241	39.9346	28787.8
3.32	0.0875	104.752	22.9522	10499.1
3.62	0.6125	74.5012	19.6736	9933.85
3.62	0.2625	93.0472	26.8675	16606.8
3.62	0.0875	66.2866	18.4132	10512.7
3.92	0.6125	79.163	21.7378	10303.7
3.92	0.4375	86.0133	27.6492	11103.9
3.92	0.2625	80.9667	27.2267	9391.46
3.92	0.0875	52.96	15.5957	9349.65
5.02	0.6125	102.696	31.4154	13264.1
5.02	0.4375	57.4985	55.6189	26702.7
5.02	0.2625	75.963	44.6163	12564.6
5.02	0.0875	72.5957	31.9813	15967.3
5.32	0.6125	93.0702	37.0417	17883.4
5.32	0.4375	11.1814	51.2438	17446.9
5.32	0.2625	51.4952	35.6913	11383.5
5.32	0.0875	164.701	40.8992	26070.8
5.62	0.6125	48.2509	25.1685	12249.2
5.62	0.4375	93.5173	38.4717	19794
5.62	0.0875	53.7822	28.6884	12139.9
5.92	0.6125	38.8446	18.1853	10763.1
5.92	0.4375	100.063	42.9859	15741.7
5.92	0.2625	79.1809	29.7733	12137.9
5.92	0.0875	41.9092	29.8735	12152.3

## Sheet: R2BF
X	Y	Mean Pressure	Mean Fluctuations	Asymetry
1.02	0.6125	61.2863	19.6821	19751.7
1.02	0.4375	25.3142	9.50438	17939.2
1.02	0.2625	31.9396	3.15706	16623.9
1.02	0.0875	69.4183	18.0568	26857.1
1.32	0.6125	59.7948	15.821	19827.6
1.32	0.4375	30.4538	3.10285	17374.8
1.32	0.2625	32.1955	3.38688	17699.9
1.32	0.0875	84.5886	7.96675	13914.8
1.62	0.6125	38.0706	10.8213	19753.1
1.62	0.4375	27.1279	18.8778	18780.3
1.62	0.0875	50.7411	7.55217	17339.3
1.92	0.6125	35.4762	9.35485	19566.2
1.92	0.4375	32.1839	14.9258	18330.2
1.92	0.2625	49.4185	27.6633	21248.2
1.92	0.0875	54.9309	13.1538	16702.5
3.02	0.6125	23.7535	14.8058	18144.5
3.02	0.4375	31.5902	3.06965	17797
3.02	0.2625	46.4676	20.871	31108
3.02	0.0875	62.4481	10.6915	14743.5
3.32	0.6125	31.9316	1.51116	18730
3.32	0.4375	30.3499	1.62906	18009.5
3.32	0.2625	85.7811	11.5948	16630.3
3.32	0.0875	58.6473	7.63259	17136.4
3.62	0.6125	46.3153	8.72773	18891.9
3.62	0.2625	32.7223	16.4387	24706.4
3.62	0.0875	41.9445	4.95503	16877.1
3.92	0.6125	53.6606	11.0677	19390.9
3.92	0.4375	42.3252	21.7324	19513.4
3.92	0.2625	38.0072	9.52391	18091.2
3.92	0.0875	38.6233	3.73655	16459.3
5.02	0.6125	62.6927	11.1131	18646.8
5.02	0.4375	28.3516	6.21372	18213.9
5.02	0.2625	34.5746	1.97234	17650.7
5.02	0.0875	60.7838	11.8686	25090.2
5.32	0.6125	60.3966	2.96552	19850.4
5.32	0.4375	31.0287	2.54848	18315.6
5.32	0.2625	35.9973	1.64519	18316.5
5.32	0.0875	71.078	2.74185	17362.7
5.62	0.6125	44.8058	1.87899	19428.9
5.62	0.4375	38.1293	1.93943	19802.3
5.62	0.0875	42.3003	1.54811	17555.2
5.92	0.6125	40.5025	1.37035	19371.8
5.92	0.4375	40.3739	1.69863	18383.9
5.92	0.2625	43.8095	1.53518	18213.4
5.92	0.0875	40.4409	1.78857	17277.9

## Sheet: R2HF
X	Y	Mean Pressure	Mean Fluctuations	Asymetry
1.02	0.6125	124.09	28.6638	22955.7
1.02	0.4375	67.278	49.2119	26587.9
1.02	0.2625	88.1459	46.4043	24730.2
1.02	0.0875	93.6928	44.5996	45239.9
1.32	0.6125	124.062	27.4606	29315.8
1.32	0.4375	7.39009	63.802	36514.2
1.32	0.2625	144.405	39.6113	22246
1.32	0.0875	186.413	31.159	30969.2
1.62	0.6125	87.0617	24.1661	26847.9
1.62	0.4375	97.8902	25.6023	29158.7
1.62	0.0875	81.0616	16.7423	20165.3
1.92	0.6125	79.3827	24.5314	26018.7
1.92	0.4375	97.5208	29.1049	25058.9
1.92	0.2625	82.0652	24.2548	23818.5
1.92	0.0875	85.4212	19.0379	20609.2
3.02	0.6125	53.2961	58.1948	30437.9
3.02	0.4375	92.5148	46.898	26541.4
3.02	0.2625	92.2076	44.3965	43701.5
3.02	0.0875	103.892	19.6045	19782.5
3.32	0.6125	-4.87919	41.3507	38144.7
3.32	0.4375	108.974	49.978	23001.8
3.32	0.2625	163.499	37.4791	22130.8
3.32	0.0875	102.038	21.9826	19253.4
3.62	0.6125	96.3488	20.6253	21584.6
3.62	0.2625	88.2458	27.304	26836.1
3.62	0.0875	69.4813	17.0682	20863
3.92	0.6125	100.2	23.0369	21780.3
3.92	0.4375	75.1253	30.0023	24359.2
3.92	0.2625	79.239	27.8864	23978.5
3.92	0.0875	62.3056	19.154	20338.4
5.02	0.6125	109.077	30.5119	23960.9
5.02	0.4375	49.4614	37.7607	24643.8
5.02	0.2625	58.9623	44.8324	25614.8
5.02	0.0875	78.3163	36.3875	34482.7
5.32	0.6125	107.974	34.5491	26913.1
5.32	0.4375	-4.32392	42.6769	27948.8
5.32	0.2625	73.9343	43.2773	21971.8
5.32	0.0875	132.202	40.2886	35404.3
5.62	0.6125	75.6636	27.6147	24326.5
5.62	0.4375	76.8886	28.3619	23531.1
5.62	0.0875	83.0522	33.0181	25576.7
5.92	0.6125	65.3272	26.3184	24939
5.92	0.4375	80.134	33.6161	23488
5.92	0.2625	50.7212	22.7767	25830.6
5.92	0.0875	79.841	36.9744	25651.3

## Sheet: R0BF
X	Y	Mean Pressure	Mean Fluctuations	Asymetry
3.05	0.6125	26.613	1.79324	1519.2
3.05	0.4375	29.2576	1.45051	1494.37
3.05	0.2625	27.1892	1.52948	1414.64
3.05	0.0875	35.2618	1.61516	988.877
3.35	0.6125	26.669	1.69257	1559.56
3.35	0.4375	28.3519	1.55122	1406.64
3.35	0.2625	26.462	1.43298	1509.73
3.35	0.0875	19.2837	1.63643	1382.82
3.65	0.6125	26.5442	1.65508	1649.82
3.65	0.4375	28.3222	1.59869	1722.55
3.65	0.2625	25.1329	1.36931	1476.96
3.65	0.0875	22.5253	1.27285	1333.01

## Sheet: R0HF
X	Y	Mean Pressure	Mean Fluctuations	Asymetry
3.05	0.6125	82.2338	16.9214	2874.08
3.05	0.4375	95.2026	17.1254	2965.47
3.05	0.2625	97.0367	17.8237	2856.03
3.05	0.0875	75.9231	15.0911	2771.34
3.35	0.6125	78.74	17.4722	2939.34
3.35	0.4375	95.7621	18.0928	3150.06
3.35	0.2625	98.7046	20.42	3042.63
3.35	0.0875	73.0973	15.6785	2508.78
3.65	0.6125	79.4798	19.0922	2974.67
3.65	0.4375	93.596	20.6552	3096.44
3.65	0.2625	98.1349	21.2438	2963.09
3.65	0.0875	78.5809	17.9062	2636.94
